# Supplementary material for: Intra-Individual Variability of Urinary EGF and Clusterin, and Effect of Frozen Storage on Stability: Results from UVALID
Source: Int J Mol Sci. 2026 Apr 26;27(9):3838. doi: 10.3390/ijms27093838 (PMC13163508; doi:10.3390/ijms27093838)
Supplement: Supplementary file 1 [file ijms-27-03838-s001.zip]

Archive with 1 entries (1 files):
- ijms-4250383-supplementary.pdf
